# Supplementary material for: Fibrinogen in mice cerebral microvessels induces blood–brain barrier dysregulation with aging via a dynamin-related protein 1–dependent pathway
Source: GeroScience. 2023 Oct 28;46(1):395–415. doi: 10.1007/s11357-023-00988-y (PMC10828490; doi:10.1007/s11357-023-00988-y)
Supplement: Supplementary file 1 — Supplementary file1 (XLSX 17 KB) [file 11357_2023_988_MOESM1_ESM.xlsx]

## Sheet: TJ_Old vs Young
Symbol	Protein Name	Fold Change	Fold Change		Symbol	Protein Name	Fold Change	Fold Change		Symbol	Protein Name	Fold Change	Fold Change
	BBB disruption and TJ Signaling	Middle aged vs Young	Old vs Young			Mitochondrial Fission	(Middle aged vs Young)	(Old vs Young)			Mitochondrial Fusion	(Middle aged vs Young)	(Old vs Young)
ACTA1	actin alpha 1, skeletal muscle	-∞	-∞		ACACA	acetyl-CoA carboxylase alpha	-1.151	-1.805		AFG3L2	AFG3 like matrix AAA peptidase subunit 2	-1.188	-2.894
ACTC1	actin alpha cardiac muscle 1	12.295	17.511		BCAP31	B cell receptor associated protein 31	1.089	1.12		BAX	BCL2 associated X, apoptosis regulator	-1.348	-∞
ACTB	actin beta	2.022	2.683		BAX	BCL2 associated X, apoptosis regulator	-1.348	-∞		CHCHD3	coiled-coil-helix-coiled-coil-helix domain containing 3	-1.139	-3.775
AFDN	afadin, adherens junction formation factor	-2.28	∞		CLPP	caseinolytic mitochondrial matrix peptidase proteolytic subunit	-2.806	-1.27		DRP1	dynamin 1 like	-1.051	-2.205
AKT1	AKT serine/threonine kinase 1	-∞	1.529		CYRIB	CYFIP related Rac1 interactor B	-1.581	-2.754		FIS1	fission, mitochondrial 1	1.292	-1.501
AKT2	AKT serine/threonine kinase 2	-∞	-∞		DDHD1	DDHD domain containing 1	-2.601	-∞		FOXG1	forkhead box G1	N.Q	∞
AKT3	AKT serine/threonine kinase 3	-∞	-∞		DDHD2	DDHD domain containing 2	-2.151	∞		GDAP1	ganglioside induced differentiation associated protein 1	-1.026	-1.347
CASK	calcium/calmodulin dependent serine protein kinase	-1.225	-2.388		DAP3	death associated protein 3	-1.276	-2.114		HTT	huntingtin	-1.123	-2.806
CTNNA1	catenin alpha 1	-1.177	-1.413		DHODH	dihydroorotate dehydrogenase (quinone)	1.475	-1.21		IDH2	isocitrate dehydrogenase (NADP(+)) 2	-1.802	-1.433
CTNNB1	catenin beta 1	-1.429	-3.039		DRP1	dynamin 1 like	-1.051	-2.205		LRP1	LDL receptor related protein 1	-1.392	-1.59
CLDN5	claudin 5	1.127	2.654		EIF5A	eukaryotic translation initiation factor 5A	-4.336	-2.928		LCLAT1	lysocardiolipin acyltransferase 1	1.019	-1.372
CLDN11	claudin 11	1.151	-1.211		FIS1	fission, mitochondrial 1	1.292	-1.501		MFN1	mitofusin 1	-∞	-1
CPSF1	cleavage and polyadenylation specific factor 1	-1.412	2.153		FOXG1	forkhead box G1	N.Q	∞		MFN2	mitofusin 2	1.411	-1.679
CPSF2	cleavage and polyadenylation specific factor 2	-1.542	2.452		GDAP1	ganglioside induced differentiation associated protein 1	-1.026	-1.347		MIGA1	mitoguardin 1	-1.885	-∞
CPSF3	cleavage and polyadenylation specific factor 3	-1.145	2.181		GIPC1	GIPC PDZ domain containing family member 1	-2.222	-2.26		MIGA2	mitoguardin 2	-1.07	-1.28
CPSF4	cleavage and polyadenylation specific factor 4	-∞	17.63		ITSN1	intersectin 1	-1.079	-1.007		OPA1	OPA1 mitochondrial dynamin like GTPase	-1.145	-2.046
CPSF6	cleavage and polyadenylation specific factor 6	-2.814	-1.211		INF2	inverted formin 2	-1.983	-2.022		PARL	presenilin associated rhomboid like	1.281	-1.2
CSTF1	cleavage stimulation factor subunit 1	-∞	1.912		IDH2	isocitrate dehydrogenase (NADP(+)) 2	-1.802	-1.433		PRKAG1	protein kinase AMP-activated non-catalytic subunit gamma 1	-3.927	-3.235
CSTF2	cleavage stimulation factor subunit 2	-1.074	2.264		KDR	kinase insert domain receptor	1.313	2.198		PRKAG2	protein kinase AMP-activated non-catalytic subunit gamma 2	-2.165	-1.475
CSTF3	cleavage stimulation factor subunit 3	-2.796	1.574		LRP1	LDL receptor related protein 1	-1.392	-1.59		PRKACA	protein kinase cAMP-activated catalytic subunit alpha	-1.264	-1.384
EPB41	erythrocyte membrane protein band 4.1	-3.138	-1.826		MIF	macrophage migration inhibitory factor	∞	N.Q.		PRKACB	protein kinase cAMP-activated catalytic subunit beta	-1.029	-1.309
F11R	F11 receptor	1.319	1.844		MARCHF5	membrane associated ring-CH-type finger 5	-1.217	-1.898		PRKAR1A	protein kinase cAMP-dependent type I regulatory subunit alpha	-1.185	1.21
GPAA1	glycosylphosphatidylinositol anchor attachment 1	-∞	1.606		MAPT	microtubule associated protein tau	-∞	∞		PRKAR1B	protein kinase cAMP-dependent type I regulatory subunit beta	-1.228	-2.041
GOSR1	golgi SNAP receptor complex member 1	-∞	-2.559		MCU	mitochondrial calcium uniporter	-1.07	-1.436		PRKAR2A	protein kinase cAMP-dependent type II regulatory subunit alpha	-1.589	-1.662
GOSR2	golgi SNAP receptor complex member 2	-1.247	1.673		MUL1	mitochondrial E3 ubiquitin protein ligase 1	1.136	-∞		PRKAR2B	protein kinase cAMP-dependent type II regulatory subunit beta	-1.046	-1.705
JAM2	junctional adhesion molecule 2	-∞	1.591		Mff	mitochondrial fission factor	-1.371	-1.952		PTPMT1	protein tyrosine phosphatase mitochondrial 1	-1.219	-1.307
JAM3	junctional adhesion molecule 3	1.565	-1.224		MTFP1	mitochondrial fission process 1	-1.091	-1.864		STOML2	stomatin like 2	2.219	-1.562
LLGL1	LLGL scribble cell polarity complex component 1	-1.065	-1.387		MFN1	mitofusin 1	-∞	-1		TARDBP	TAR DNA binding protein	1.379	1.394
MAGI2	membrane associated guanylate kinase, WW and PDZ domain containing 2	-1.183	-1.271		MFN2	mitofusin 2	1.411	-1.679		UBE2N	ubiquitin conjugating enzyme E2 N	-1.871	-9.169
MARK2	microtubule affinity regulating kinase 2	-1.516	-1.297		OPA1	OPA1 mitochondrial dynamin like GTPase	-1.145	-2.046
MPDZ	multiple PDZ domain crumbs cell polarity complex component	-∞	-5.118		PDK1	pyruvate dehydrogenase kinase 1	-1.477	1.468
MYH1	myosin heavy chain 1	N.Q	∞		RALBP1	ralA binding protein 1	1.127	-∞
MYH9	myosin heavy chain 9	-1.126	-1.067		RALA	RAS like proto-oncogene A	-1.11	-1.745
MYH10	myosin heavy chain 10	-1.555	-1.902		SLC25A46	solute carrier family 25 member 46	-1.061	-4.31
MYH11	myosin heavy chain 11	-1.258	1.052		SPIRE1	spire type actin nucleation factor 1	-1.074	-∞
MYH14	myosin heavy chain 14	∞	-1.357		SNCA	synuclein alpha	-1.108	-2.753
MYL1	myosin light chain 1	N.Q	∞		VPS35	VPS35 retromer complex component	-2.145	-3.342
MYL6	myosin light chain 6	-1.244	-2.932
MYL9	myosin light chain 9	1.276	-1.254
MYLK	myosin light chain kinase	N.Q	∞
MYO18A	myosin XVIIIA	-1.664	-1.546
NSF	N-ethylmaleimide sensitive factor, vesicle fusing ATPase	-1.103	-1.819
NECTIN1	nectin cell adhesion molecule 1	1.05	-∞
NECTIN3	nectin cell adhesion molecule 3	-∞	-∞
NAPA	NSF attachment protein alpha	-1.245	-1.388
NAPB	NSF attachment protein beta	1.083	-1.532
NAPG	NSF attachment protein gamma	-1.449	-1.889
NUDT21	nudix hydrolase 21	-1.594	-1.95
OCLN	occludin	-1.194	-1.154
PTEN	phosphatase and tensin homolog	∞	N.Q.
PALS1	protein associated with LIN7 1, MAGUK p55 family member	-1.462	-∞
PRKAG1	protein kinase AMP-activated non-catalytic subunit gamma 1	-3.927	-3.235
PRKAG2	protein kinase AMP-activated non-catalytic subunit gamma 2	-2.165	-1.475
PRKACA	protein kinase cAMP-activated catalytic subunit alpha	-1.264	-1.384
PRKACB	protein kinase cAMP-activated catalytic subunit beta	-1.029	-1.309
PRKAR1A	protein kinase cAMP-dependent type I regulatory subunit alpha	-1.185	1.21
PRKAR1B	protein kinase cAMP-dependent type I regulatory subunit beta	-1.228	-2.041
PRKAR2A	protein kinase cAMP-dependent type II regulatory subunit alpha	-1.589	-1.662
PRKAR2B	protein kinase cAMP-dependent type II regulatory subunit beta	-1.046	-1.705
PPP2CA	protein phosphatase 2 catalytic subunit alpha	4.163	-1.652
PPP2CB	protein phosphatase 2 catalytic subunit beta	-∞	1.057
PTPA	protein phosphatase 2 phosphatase activator	-1.777	-4.272
PPP2R5A	protein phosphatase 2 regulatory subunit B'alpha	1.965	-1.511
PPP2R5B	protein phosphatase 2 regulatory subunit B'beta	-∞	1.842
PPP2R5E	protein phosphatase 2 regulatory subunit B'epsilon	-1.152	-2.414
PPP2R2A	protein phosphatase 2 regulatory subunit Balpha	1.296	-2.671
PPP2R2D	protein phosphatase 2 regulatory subunit Bdelta	-∞	-∞
PPP2R2C	protein phosphatase 2 regulatory subunit Bgamma	-1.146	-1.522
PPP2R1A	protein phosphatase 2 scaffold subunit Aalpha	-1.153	-2.185
PPM1L	protein phosphatase, Mg2+/Mn2+ dependent 1L	1.81	1.398
RAC1	Rac family small GTPase 1	-1.146	-1.751
RHOA	ras homolog family member A	-1.356	-1.459
ARHGEF2	Rho/Rac guanine nucleotide exchange factor 2	-1.212	-2.713
SAFB	scaffold attachment factor B	-1.229	-1.393
SPTAN1	spectrin alpha, non-erythrocytic 1	1.244	5.175
SYMPK	symplekin scaffold protein	-1.12	1.247
SNAP25	synaptosome associated protein 25	-2.753	-1.482
STX4	syntaxin 4	-1.021	-2.613
STX16	syntaxin 16	-1.107	-2.619
STX1A	syntaxin 1A	-1.47	-1.78
STX1B	syntaxin 1B	-1.008	-2.462
TIAM1	TIAM Rac1 associated GEF 1	-∞	-∞
TJP1/ZO1	tight junction protein 1	-1.488	-1.359
TJP2/ZO2	tight junction protein 2	-1.546	-2.001
TGFBR2	transforming growth factor beta receptor 2	N.Q	∞
VAPA	VAMP associated protein A	-1.122	1.122
VAMP2	vesicle associated membrane protein 2	-1.806	-1.382
VAMP3	vesicle associated membrane protein 3	1.249	1.159
VTI1A	vesicle transport through interaction with t-SNAREs 1A	-∞	-2.498
VTI1B	vesicle transport through interaction with t-SNAREs 1B	1.619	-1.039
VCL	vinculin	-1.101	-1.074
YBX3	Y-box binding protein 3	-∞	-∞
YKT6	YKT6 v-SNARE homolog	-1.004	-2.214
